# Supplementary material for: Evaluation of a Dietary Supplementation Combining Protein and a Pomegranate Extract in Older People: A Safety Study
Source: Nutrients. 2022 Dec 6;14(23):5182. doi: 10.3390/nu14235182 (PMC9739468; doi:10.3390/nu14235182)
Supplement: Supplementary file 1 [file nutrients-14-05182-s001.zip]

Archive with 1 entries (1 files):
- nutrients-2050872-supplementary.pdf
